# Supplementary material for: Red GaPAs/GaP Nanowire-Based Flexible Light-Emitting Diodes
Source: Nanomaterials (Basel). 2021 Sep 29;11(10):2549. doi: 10.3390/nano11102549 (PMC8538214; doi:10.3390/nano11102549)
Supplement: Supplementary file 1 [file nanomaterials-11-02549-s001.zip]

Archive with 1 entries (1 files):
- nanomaterials-1369225-supplementary.pdf
